# Supplementary material for: Role of Radical Prostatectomy in Oligo-Metastatic Hormone-Sensitive Prostate Cancer: A Systematic Review and Meta-Analysis
Source: Cancers (Basel). 2025 Aug 24;17(17):2757. doi: 10.3390/cancers17172757 (PMC12427360; doi:10.3390/cancers17172757)
Supplement: Supplementary file 1 [file cancers-17-02757-s001.zip]

Archive with 2 entries (2 files):
- cancers-3800888-supplementary.pdf
- PRISMA Checklist.pdf
